# Supplementary material for: A Defined Antigen Skin Test That Enables Implementation of BCG Vaccination for Control of Bovine Tuberculosis: Proof of Concept
Source: Front Vet Sci. 2020 Jul 24;7:391. doi: 10.3389/fvets.2020.00391 (PMC7393633; doi:10.3389/fvets.2020.00391)
Supplement: Supplementary file 1 [file Table_1.XLSX]

## Sheet: Supplementary table 1
		DST					PPDb					PPDa
		IGRA				Skin	IGRA				Skin	BCG				Skin
	Animal ID	0th	4th	6th	16th	6th	0th	4th	6th	16th	6th	0th	4th	6th	16th	6th
V A C C I N A T E S	56	0	0	0	0	1	0.2	0.3	0.6	0.1	8	0.2	0.3	0.6	0.1	9
	58	0	0	0	0	0	0	0.3	0.9	0.6	5	0	0.3	0.8	0.5	7
	61	0	0	0	0	0	0.3	0.4	1	0.3	6	0.7	0.4	1.1	0.3	5
	62	0	0	0	0	1	0.2	0.7	0.5	0.3	2	0.3	0.8	0.6	0.5	7
	69	0	0	0	0	0	0.1	0.1	0.2	0.1	7	0	0	0.1	0	5
	70	0	0	0	0	1	0.2	0.3	0.6	0.2	5	0.1	0.3	0.5	0.2	6
	71	0	0	0	0	1	0.4	0.3	0.7	0.2	8	0.4	0.1	0.6	0.3	5
	72	0	0	0	0	0	0.4	0.6	0.4	0.2	4	0.2	0.4	0.3	0.1	5
	74	0	0	0	0	0	0.1	0.5	0.7	0.5	4	0	0.6	0.8	0.5	6
	75	0	0	0	0	1	0.8	1.8	3.8	1	5	1	2.4	3.7	1.3	8
	88	0	0	0	0	0	0	0.3	0.1	0.2	3	0	0.1	0.1	0.1	2
	80	0	0	0	0	1	0	0	0	0.2	1	0.1	0	0	0.2	2
	81	0	0	0	0	0	0.1	0.9	0	0.3	2	0.1	0.8	0.1	0.5	1
	86	0	0	0	0	1	0.2	0.1	0.1	0.4	3	0.2	0	0	0.6	2
	90	0	0	0	0	0	0.2	0.1	0.2	0.9	7	0	0.1	0.2	0.5	4
		DST					PPDb					PPDa
		Control				Skin	Control				Skin	Control				Skin
	Animal ID	0th	4th	6th	16th	6th	0th	4th	6th	16th	6th	0th	4th	6th	16th	6th
C O N T R O L S	60	0	0	0	0	1	0.2	0.3	0.7	0.2	0	0.3	0.4	1.2	0.1	2
	63	0	0	0	0	1	0.2	0.4	0.3	0.3	4	0.2	0.3	0.3	0.3	6
	65	0	0	0	0	1	0.2	0	0.1	0.1	1	0.1	0	0.1	0.1	2
	66	0	0	0	0	0	0.3	0.1	0.2	0.4	5	0.3	0.1	0.2	0.5	6
	77	0	0	0	0	1	0.1	0.1	0.1	0	1	0.1	0.2	0.4	0.1	2
	83	0	0	0	0	0	0.2	0	0	0.1	1	0.2	0	0	0.1	1
	79	0	0	0	0	1	0.2	0	0	0.1	0	0.2	0	0	0.1	1
	82	0	0	0	0	0	0	0	0.1	0	0	0	0	0	0.1	0
	84	0.2	0	0	0	1	0.1	0	0.1	0.1	0	0.4	0	0.2	0.2	0
	85	0	0	0	0	1	0.4	0	0.2	0.1	1	0.4	0	0.1	0.1	2
	91	0	0	0	0.1	1	0.1	0.4	0.1	0.4	1	0.1	0.6	0.1	0.4	1
	92	0	0	0	0	0	0.3	0.1	0.2	0.4	0	0.3	0.1	0.2	0.6	0
	93	0	0	0	0	0	0.3	0	0	0.1	0	0.1	0	0	0.1	1
	94	0	0	0	0	1	0	0	0	0.3	0	0	0	0	0.2	1
	73	0	0	0	0	0	0.2	0.1	0.1	0.3	1	0.2	0.1	0.2	0.3	0
	Supplementary Table 1. A summary of IGRA responses elicited following stimualtion with DST, PPD-A and PPD-B at weeks 0 (pre-vaccination, 4, 6 and 16. Skin test responses induced by the respective antigens in vaccinates and controls are also shown.
